# Supplementary material for: Medical Emergencies and Operational Preparedness Among Dentists: A Scoping Review
Source: Dent J (Basel). 2026 Mar 24;14(4):190. doi: 10.3390/dj14040190 (PMC13114719; doi:10.3390/dj14040190)
Supplement: Supplementary file 1 [file dentistry-14-00190-s001.zip]

Archive with 6 entries (4 files):
- dentistry-4121623-supplementary/
- dentistry-4121623-supplementary/dentistry-4121623 - supplementary files/
- dentistry-4121623-supplementary/dentistry-4121623 - supplementary files/Supplementary Table S1.pdf
- dentistry-4121623-supplementary/dentistry-4121623 - supplementary files/Supplementary Table S2.pdf
- dentistry-4121623-supplementary/dentistry-4121623 - supplementary files/Supplementary Table S3.pdf
- dentistry-4121623-supplementary/dentistry-4121623 - supplementary files/Supplementary Table S4.pdf
